# Supplementary material for: YGL3 Encoding an IPP and DMAPP Synthase Interacts with OsPIL11 to Regulate Chloroplast Development in Rice
Source: Rice (N Y). 2024 Jan 17;17:8. doi: 10.1186/s12284-024-00687-y (PMC10792152; doi:10.1186/s12284-024-00687-y)
Supplement: Supplementary file 2 — Supplementary Material 2: Table S1. Analysis the genetic characteristic of ygl3 [file 12284_2024_687_MOESM2_ESM.xlsx]

## Sheet: Table S1
Table S1. Analysis the genetic characteristic of ygl3.
Combinations	WT	ygl3	Total	WT/ygl3	χ2 ( χ2 0. 05 = 3. 84)
ygl3/Nip	663	233	869	2.84	0.48
ygl3/D50	685	254	939	2.69	0.48
ygl3/02428	493	178	666	2.76	0.48

## Sheet: Table S2
Table S2. Gene products of the 12 predicted ORFs in the 122kb mapping region.
ORFs	Genes	Description
ORF1	LOC_Os03g52080	Putative Serine Carboxypeptidase homologue, expressed
ORF2	LOC_Os03g52090	calcium-transporting ATPase 3, endoplasmic reticulum-type, putative, expressed
ORF3	LOC_Os03g52100	retrotransposon protein, putative, Ty3-gypsy subclass, expressed
ORF4	LOC_Os03g52110	retrotransposon protein, putative, Ty3-gypsy subclass, expressed
ORF5	LOC_Os03g52120	DNA binding protein, putative, expressed
ORF6	LOC_Os03g52130	expressed protein
ORF7	LOC_Os03g52140	expressed protein
ORF8	LOC_Os03g52150	metalloendopeptidase/ metallopeptidase/ zinc ion binding protein, putative, expressed
ORF9	LOC_Os03g52160	regulatory protein, putative, expressed
ORF10	LOC_Os03g52170	4-hydroxy-3-methylbut-2-enyl diphosphate reductase, putative, expressed
ORF11	LOC_Os03g52180	4-hydroxy-3-methylbut-2-enyl diphosphate reductase; HDR/isoprenoid synthesis H
ORF12	LOC_Os03g52190	retrotransposon protein, putative, unclassified, expressed

## Sheet: Table S3
Table S3. All primers used in this study.
Primer	Forward:5’ to 3’	Reverse:5’ to 3’
RM15851	ATAGCTCGAAGAACACTGGAGAGACC	CTCGCATCACATCACAGCACTAGC
RM15880	GATGCTTGGATGCTGCTTTACC	AGTGTCCTCCTTCCTCCTCATCC
MM3722	CGATCGAACCTTACCGAAGA	GAGGATGATTCGGAGTTGGA
MM5046	CTCTACACGCAGACCCAACA	CAACGGCTACAATGGAGGAT
MM4997	GAAGCAAACGAAAGCAGAGG	TGCGCTTTTTGCTTATTCCT
MM5016	ACCTAGCTGCCTTCCTCCTC	CGGTAACAGCATGATGAACG
YGL3-crisrp/cas9	TGTGTGAGCGACAACTACAACCGCAA	AAACTTGCGGTTGTAGTTGTCGCTCA
Cas9-check	AACTCCGAATCCGACGCACCC	ACGCCTGAATCAAACGAAATGG
YGL3-1300	CTCAATTCGAGCTCGGTACCTGGTACTTAGTATCAATTT	GGCCAGTGCCAAGCTTCGAAGTGATTAGCATGAGCACT
YGL3-GUS	CCATGATTACGAATTCTGGTACTTAGTATCAATTT	CTCAGATCTACCATGGCACCGCCCGCGCCGCCGGA
YGL3-PAN580	GCCCAGATCAACTAGTATGGCGACCATCACCACGC	TCGAGACGTCTCTAGACGCGGCCTGCAAAACTTCC
YGL3(1-31aa)-PAN580	GCCCAGATCAACTAGTATGGCGACCATCACCACGC	TCGAGACGTCTCTAGACCGCACGGACGACGGGGCG
YGL3(31-459aa)-PAN580	GCCCAGATCAACTAGTTGCGACTCCTCGGCAGCG	TCGAGACGTCTCTAGACGCGGCCTGCAAAACTTCC
OsPIL13-None	TAGAACTAGTGGATCCATGGATGGCAATGCGAGAT	GCTTGATATCGAATTCCTAAATTCCATCAGAGGTT
OsPIL15-None	TAGAACTAGTGGATCCATGTCCGACGGCAACGACT	GCTTGATATCGAATTCTTATGTTTCAGCCCCATCT
OsPIL11-None	TAGAACTAGTGGATCCATGAACCAGTTCGTCCCTG	GCTTGATATCGAATTCTCAGGAGTCAGCGGCTGCG
OsPIL14None	TAGAACTAGTGGATCCATGGATGCGGGTGCAACTG	GCTTGATATCGAATTCTTATTTTATGGTCCCATCA
ISPH-190LUC	GGCCAGTGCCAAGCTTTGGTACTTAGTATCAATTT	AGGGTCTTGCAGATCTCACCGCCCGCGCCGCCGGA
PBE-box-1	GCCACGCTTTCCACGCACATGTAGAAGACCATGCAGGCAACA	TGTTGCCTGCATGGTCTTCTACATGTGCGTGGAAAGCGTGGC
PBE-box-2	TGTTGCCTGCATGGTCTTCTACATGTGCGTGGAAAGCGTGGC	GCCACGCTTTCCACGCACATGTAGAAGACCATGCAGGCAACA
OsPIL11-PGEX-4T-1	TGGATCCCCGGAATTCATGAACCAGTTCGTCCCTG	GATGCGGCCGCTCGAGTCAGGAGTCAGCGGCTGCG
OsPIL11-Pmal-c2x	AAGGATTTCAGAATTCATGAACCAGTTCGTCCCTG	GCTTGCCTGCAGGTCGACTCAGGAGTCAGCGGCTGCG
OsPIL11-PGBKT7	CATGGAGGCCGAATTCATGAACCAGTTCGTCCCTG	TAGTTATGCGGCCGCTGCAGTCAGGAGTCAGCGGCTGCG
OsPIL11(1-274aa)-PGBKT7	CATGGAGGCCGAATTCATGAACCAGTTCGTCCCTG	TAGTTATGCGGCCGCTGCAGGTGCACCTCGGCGG
OsPIL11(1-324aa)-PGBKT7	CATGGAGGCCGAATTCATGAACCAGTTCGTCCCTG	TAGTTATGCGGCCGCTGCAGCATCTGTAGCTGGAGCTG
OsPIL11(276-445aa)-PGBKT7	CATGGAGGCCGAATTCAACCTCTCCGAGAGGAGG	TAGTTATGCGGCCGCTGCAGTCAGGAGTCAGCGGCTGCG
OsPIL11-PGADT7	GGAGGCCAGTGAATTCATGAACCAGTTCGTCCCTG	CGAGCTCGATGGATCCTCAGGAGTCAGCGGCTGCG
OsPIL11-1390	TTACTTCTGCACTAGGTACCATGAACCAGTTCGTCCCTG	TGGCTAGCGTTAACACTAGTTCAGGAGTCAGCGGCTGCG
OsPIL11-PAN580	GCCCAGATCAACTAGTATGAACCAGTTCGTCCCTG	TCGAGACGTCTCTAGATCAGGAGTCAGCGGCTGCG
YGL3-RT	CCCGCAGCGACAACTACAA	CTGGTTCCCGTTCTCCTTGA
CHLG-RT	CCAGCCACTGATGAAAGCAGCAAT	AGAGCGCTAATACACTCGCGAACA
CHLH-RT	CTATACATTCGCCACACT	TATCACACAACTCCCAAG
CHLI-RT	AGTAACCTTGGTGCTGTG	AATCCATCAACATTCAACTCTG
CHLM-RT	GCTTCATCTCCACGCAGTTCTACT	GCAATGACGAATCGAAGACGCACA
HEMA-RT	GATGCAATCACTGCTGGAAAGCGT	CCATCTTGCCAGCACCAATCAACA
HEMB-RT	TGGCATTGTCAGGGAAGATGGAGT	CCAAAGCAGCACGTATTGCTCCAA
HEMC-RT	TCATTCCGAGGGCTATTGGCTTCA	ACACTCTAGTTGGCCAATGGTGGA
CAO1-RT	GATCCATACCCGATCGACAT	CGAGAGACATCCGGTAGAGC
CRD-RT	TGGATCTAACATGACACGCACCCA	ACTGTAACGGCATTCTTCTCCGGT
DVR-RT	TTCTTCGAGAGGGTGATCAGGGAA	GAAACTGGCAATGGCAGCCAAGAA
PORA-RT	TCGTCGGCCTCGTCTGAGTTTATT	AGGCCTCTCTCACTGAAAGCTGAA
URO-RT	AGGCTTCCACTGACAGGTGTTGAT	AAAGAACGCCAGGGTCAACATTCC
DXR-RT	AAACGAGGGACAGAAGAGCA	GAACCGGTTGAGCCAACAAT
DXS-RT	TCTTCCACGTCTCCAAGACC	CTTGTGAGGGTACGACTGGT
ISPD-RT	AAACGGGATGGACTTGAGGT	CTCATTCATCAGGCGCTCAG
ISPE-RT	CAACAAGCTAGCGGACCAAA	CCAGGTCATGGAACCCATCT
ISPF-RT	CTCGCCTTCGCCTTACCG	GCTTGGCTGTTTTGTTTGGG
ISPG-RT	TGTGGCCAAGAGCTCAAGTA	TGGGATGATCACTGCCAAGT
HMGR1-RT	TCCCAGTGCATCACAATG	AAGCAAGCAGACTGTGAG
HMGR2-RT	CACATCTCCGTTACTATGCC	AAGCAAGCAGCCTGTGAC
MK-RT	CTCCAAGTTAACAGGAGC	AAACTATGCGACTCCAGC
PMK-RT	AGACAGTGCAATTCTCGG	GCAATACTTCTGGTCTGGAG
MPDC1-RT	ACAACTTGCTGATGAGGC	TCAACACTGTCTCGCATC
MPDC2-RT	CTCCTTCAGAAGCTCTTG	CGATTTCAGTCCAGCATC
PsaA-RT	CCTGGGATCATGTTTTCTTAGG	TGTGATATGAGTTACCACCCCT
PsaB-RT	TTGTGATATTTCTGCTTGGGACGC	CCTGCCATAATGTGATGTGTTTCC
PsaD-RT	TCTCCTCCTCCGACCACCAT	ATGGAGAGGGTGGATGAGC
PsaF-RT	ATCAGCGGCGAGAAGAAG	TGATGAGCTCACGGTAGGC
PsbA-RT	GTTTCCGTCTGGGTATGCGT	GAAACTTCCTTGACCAATAGGG
PsbB-RT	GATGGAATAGCTGTTGGATGG	CATCTACCAAAACAACCGGA
PsbD-RT	TTGGTTCTTTGCGCCGAG	CGGCAACTCCCATCATATG
PsbO-RT	CAAGAACGCCTCGTCGTCGA	ACATCCTTGGGCACCTTGG
PsbP-RT	GGCCTTTTGTCACCGGGAA	GCACATAGCTGTAGTAAGTTTGGCC
PsbQ-RT	TTACAGGCTTGTCGCTGGC	GGAGGTAACTGTAACCAATCTGCTG
Lhcb2-RT	TTCGTCCAGGCCATCGTCA	AGTTGGTGGCGTATGCCCA
PetA-RT	GGTAGCAAGAGTAACAATACGGTC	CCGATGCATCGACTATGGATA
PetB-RT	GGCTTTTTCCTCGGTTCAA	GTGCAGGATCATCATTAGAACC
PetC-RT	AACAACCAGGGCAGGGTCGT	TGAAGTCGGTCTCCACCCA
PetD-RT	TCCGTTTGCAACTCCTCTG	CCATTAAGAGAACGCCCAA
PetE-RT	CTATTTGGAATCGTCTTAGGCC	GATCCCCACGTCTGTATTGC
PetL-RT	CTTACTATAACTAGTTATTTCGGTTTTC	AATAAGACGTATCTTGTTCAAGCC
PetM-RT	TGTCCATGGCCACAACGCT	AGCAGGGTCACCTTGTTGAGC
PetN-RT	ATGGATATAGTAAGTCTCGCTTGGGC	CTAGAGTCCACTCCTCCCCCATACT
Rieske-RT	AACGCCAAGCTCACCCAGGA	GGGTTGTTGGGATACCATTCC
AtpA-RT	CGTTTCCGCCTATATTCCTAC	GGAAACGGAAATACCCACAT
AtpB-RT	CGTTGCCGAAGTTTTCACG	CATACTTCCCGTCCAATACACC
AtpE-RT	GCGGTTTTGCCAGAATAGTT	GCTTCGGCTATTTCAAGTGC
AtpH-RT	AGGTCTTGCTTCTATTGGGC	CCTTCTGCTTCTGGCTGTCT
AtpI-RT	CCTGGGTTCCCTTTATTGG	TATCATTCGTGGGCGCTG
